# Supplementary material for: Discovery of A Novel Series of Quinazoline–Thiazole Hybrids as Potential Antiproliferative and Anti-Angiogenic Agents
Source: Biomolecules. 2024 Feb 12;14(2):218. doi: 10.3390/biom14020218 (PMC10886515; doi:10.3390/biom14020218)
Supplement: Supplementary file 1 [file biomolecules-14-00218-s001.zip]

Archive with 1 entries (1 files):
- biomolecules-2877210-supplementary.pdf
